# Supplementary material for: Antimicrobial Resistance in Bacterial Poultry Pathogens: A Review
Source: Front Vet Sci. 2017 Aug 10;4:126. doi: 10.3389/fvets.2017.00126 (PMC5554362; doi:10.3389/fvets.2017.00126)
Supplement: Supplementary file 1 [file Data_Sheet_1.xlsx]

## Sheet: Escherichia coli
DISC SENSITIVITY TEST PREVALENCE DATA			Beta-lactams																		Aminoglycosides							Macrolide					Phenicols		Tetracyclines			Sulphonamides				Quinolones							Monobactams
Study	Author (Year)	No. isolates	Ampicillin	Augmentine	Amoxicillin	Cefuroxime	Cefotaxime	Ceftriaxone	Ceftazidime	Ceftiofur	Cephalothin	Cefpodoxime	Ticarcillin	Clavulanic acid	Cephalexin	Cefoxitin	Oxacillin	Cefotetan	Cefepime	Ertapenem	Streptomycin	Gentamicin	Amikacin	Kanamicin	Neomicin	Apramycin	Spectinomycin	Erythromycin	Tilmicosin	Lincomycin	Tiamulin	Tylosin	Chloramphenicol	Florfenicol	Tetracycline	Oxytetracycline	Doxycycline	Sulfadimethoxine	Sulfisoxazole	Trimethoprim	Cotrimoxazole	Nalidixic acid	Ciprofloxacin	Flumequine	Enrofloxacin	Orbifloxacin	Norfloxacin	Difloxacin	Aztreonam
1	Li et al. (2007)	70	83							7											42	44	12										79	29		100					100		81		83
2	Dou et al. (2016)	243	81.1				21	18	10											0	79	28	6	31									48		97.5				80.7		78.2	82.3	63						15
3	Huang et al. (2009)	441	40		12.36					3.82	22.25		30.11									44.04					51.46		98.2					12.81	79.3						8.99				3.37	2.47		8.31
4	Abu-Basha et al. (2012)	18			100									100								41					47	100						53		100	100						71		76
5	Saidi et al. (2013)	103	94.1												100							1			54.4								36.9		100								0
6	Awad et al. (2016)	116	100				58.6														50	48.3		69									84.5		93.1						58.6	84.4	41.4
7	Amed et al. (2013)	73	97.3	35.6			23.3	19.2		65.8	65.8	21.9				61.6	78.1	60.3			93.2	43.8		89			95.9						79.5		95.9						82.2	67.1	15.1						41.1
8	Braga et al. (2016)	15		13	74					40	40					7						20			7	0									40					34	34	77		80	40
9	Jahantigh et al. (2015)	100				50																17														96	95				89	100	91				88
10	Chansiripornchai et al. (2011)	50	82	28	86										72							24		28	62			80	100	94	100	100			32	50	30				34				24		20
11	Sola-Gines et al. (2012)	22	78				34		31							13			0		69	16		19									13	6	91					59	63	88	91
12	Malik et al. (2005)	80	11.2							8.5												33.8	0				88.8								67.5			92.5			5				5.1
	Median	1331	82	28	80	50	28.6	18.6	20.5	8.5	40	21.9	30.1	100	86	13	78.1	60.3	0	0	69	30.9	6	31	54.4	0	70.13	90	99.1	94	100	100	63.5	20.9	91	98	95	92.5	80.7	46.5	60.8	83.4	67	80	32	2.5	54	8.3	28.1
	1st IQR		59	13	43.2		22.1			5.41	22.2					7					46	18.5	0	23.5	7		49.2	80	98.2				36.9	9.4	53.7	73	30				34	77	28.3		5.1
	3rd IQR		95.7	35.6	93		46.3			52.9	65.8					61.6					86.1	43.9	12	79	62		92.3	100	100				79.5	41	96.7	100	100				85.6	88	86		76
MIC50 data
	Huang et al.	441	4	8						0.25	16		4									1					128		64					4	≥16						≤0.5				≤0.03	≤0.12		≤0.12
[truncated: 5 more columns]

## Sheet: S.Pullorum-Gallinarum
DISC SENSITIVITY TEST PREVALENCE DATA			Beta-lactams															Aminoglycosides						Macrolides		Phenicols		Tetracyclines	Sulphonamides				Quinolones					Nitrofurans	Polymyxins
Study	Author (Year)	No. isolates	Ampicillin	Amoxicillin	Augmentine	Cephalexin	Cefotaxime	Ceftriaxone	Ceftazidime	Ceftiofur	Cephalothin	Carbenicillin	Cefazolin	Ertapenem	Cefoxitin	Cefamandole	Iminopenem	Streptomycin	Gentamicin	Amikacin	Kanamycin	Neomycin	Spectinomycin	Erythromycin	Azithromycin	Chloramphenicol	Florfenicol	Tetracycline	Doxycycline	Sulfamethoxazole	Cotrimoxazole	Trimethoprim	Nalidixic acid	Ciprofloxacin	Enrofloxacin	Ofloxacin	Norfloxacin	Nitrofurantoine	Colistin
1	Lee et al. (2003)	258	13		3.9														43.4		69.6							74.8
2	Lee et al. (2013)	26	0		0		0				0		0		0		0	0	0	0				100		0		0			0			0	0		0
3	Kang et al. (2010)	105	41.9	24.8														54.3	45.7			7.8						16.2		36.2			98.1		10.5
4	Penha et al. (2016)	32			0		0		0	0				0			0									0	0	6.3			1		37.5	34.4	25
5	Penha et al. (2016)	18			0		0		0	0				0			0									0	0	0			0		38.9	33.3	5.6
6	Gong et al. (2013)	325	34.4				2.4					25.5				46.6		61.7	5.3		3.9		45			4.1		58.7		52.8		82.8	69	4.5				26.4
7	Dey et al. (2016)	4			0			0										0	0	0				0	0	0		0	0		0			0	0				0
8	Taddele et al. (2012)	12	8.3		0	0													0		0	0		100		0		16.7			0		75.2	0	0	0			0
	Median	780	13	24.8	0	0	0	0	0	0	0	25.5	0	0	0	46.6	0	27	2.6	0	3.9	3.9	45	100	0	0	0	11.25	0	44.5	0	82.8	69	2.25	2.8	0	0	26.4	0
	1st IQR		4.15		0		0										0	0	0		0			0		0		0			0		38.2	0	0
	3rd IQR		38.1		0		1.2										0	58	43.4		69.9			100		0		37.7			0.5		86.6	33.3	10.5

## Sheet: Pasteurella multocida
DISC SENSITIVITY TEST PREVALENCE DATA			Beta-lactams								Aminoglycosides						Macrolides						Phenicols		Tetracyclines			Sulfonamides					Quinolones							Riifampicin	Nitrofurantoine	Cyclic peptides	Polymyxins
Study	Author (Year)	No. isolates	Penicillin	Ampicillin	Augmentine	Amoxicillin	Carbenicillin	Ticarcillin	Ceftiofur	Cephalotin	Gentamicin	Neomycin	Streptomycin	Amikacin	Apramcyn	Spectinomycin	Erythromycin	Tlmicosin	Tylosin	Tulathromycin	Clindamycin	Lincomycin	Florfenicol	Chloramphenicol	Tetracycline	Oxytetracycline	Doxycycline	Sulfadimethoxine	Sulfadiazine	Sulfaquinoxaline	Trimethoprim	Cotrimoxazole	Ciprofloxacin	Enrofloxacin	Flumequine	Difloxacin	Orbifloxacin	Oxolinic acid	Norfloxacin	Rifampicin	Nitrofurantoine	Bacitracin	Colistin
1	Shivachandra et al. (2004)	123	49.6	23.6			59.3				23.6		32.5	55.5			50.4					2.4		6.5	24.4	8.1	25.2		100		39	31.7	8.9	8.1					8.1	44.5	34.1
2	Jonas et al. (2001)	9		0							11.1		66.7				77.8					100			55.6		11.1		100		0			22.2								44.4
3	Furian et al. (2016)	56				1.8			1.8		1.8						5.4								12.5					76.8		19.6		23.2
4	Mohamed et al. (2015)	10				100							0										0		100		40					0	0
5	Huang et al. (2009)	80		1.2	1.2			0	1.2	1.2	2.5					1.2		2.5					1.2		6.2							0		1.2		1.2	1.2
6	Sellyei et al. (2009)	20	0								0	15			15		0			0			0	0	15		0					20		0	40			40					0
7	Rigobelo et al. (2013)	112		3.4						1.6				1.6											5.1
8	Jones et al. (2013)	207	16			5			3		6	2					18		97		97		2		9	9	1	9				2		1
	Median		16	2.3	1.2	5	59.3	0	1.8	1.4	4.3	8.5	32.5	28.6	15	1.2	18	2.5	97	0	97	51.2	0.6	3.3	13.8	8.6	11.1	9	100	76.8	19.5	10.8	4.5	4.7	40	1.2	1.2	40	8.1	44.5	34.1	44.4	0
	1st IQR		0	0.6		1.8			1.2		1.8		0				2.7						0		7.6		0.5					0		1
	3rd IQR		49.6	13.5		100			3		11.1		66.7				64.1						1.6		40		32.6					20		22.2
MIC50 data
4	Mohamed et al. (2015)	10				512							8										1		128		16					1	< 0.125
5	Huang et al. (2009)	80		0.12	≤8			≤2	≤0.06	≤1	2					32		≤4					0.5		0.5							≤0.5		≤0.03		≤0.12	≤0.12

## Sheet: Avibacterium
DISC SENSITIVITY TEST PREVALENCE DATA			Beta-lactams						Aminoglycosides					Macrolides			Phenicols	Tetracyclines			Sulfonamides		Quinolones		Polymyxins	Fosfomycin	Nitrofurans
Study	Author (Year)	No. isolates	Penicillin	Ampicillin	Amoxicillin	Augmentine	Cephalexin	Ceftiofur	Neomycin	Gentamicin	Streptomycin	Kanamycin	Spectinomycin	Erythromycin	Tylosin	Lincomycin	Chloramphenicol	Tetracycline	Oxytetracycline	Doxycycline	SMX	Cotrimoxazole	Enrofloxacin	Ciprofloxacin	Colistin	Fosfomycin	Furazolidone
1	Poernomo et al. (2000)	14		7.1					71.4		78.6			78.6					57.1	35.7		21.4
2	Hsu et al. (2007)	18		38.9					83.3		88.9			77.8								83.3
3	Byarugaba et al. (2011)	5		60					0		60							80			60
4	Chukiatsiri et al. (2012)	18	56	39	28	0	100	28	100	17			11	94	6	100			61	61		67	39
5	Noonkhokhetkong et al. (2013)	18		5.6	0			5.6		55.6	66.7		50	66.7					72.2	66.7		66.7	50	66.7
6	Luna-Galaz et al. (2016)	66	26	5.9		4.7			56.2	46.8	62.1	24.5		73		81.5		37.8				19.6			0.228	0.016
7	Anjaneya et al. (2014)	4		100		0			100		100						0	100	100	100		0	0	0			100
	Median	143	41	38.9	14	0	100	16.8	77.4	46.8	72.7	24.5	30.5	77.8	6	90.8	0	80	66.6	63.9	60	44.1	29.7	33.4	0.2	0	100
	1st IQR			5.9					56.2	17	62.1			69.8				37.8	59	48.3		19.6
	3rd IQR			60					100	56	88.9			86.3				100	86.1	83.3		67

## Sheet: Clostridium perfringens
DISC SENSITIVITY TEST PREVALENCE DATA			Beta-lactams							Aminoglycoside					Macrolides					Phenicols		Tetracyclines				Sulfonamides	Quinolones				Polymyxin	Bacitracin	Antimycobacterials	Bambermycin	Orthosomycin	Ionophors					Streptogramins	DNA synthesis inhibitors	Glycopeptides
Study	Author (Year)	No. isolates	Penicillin	Ampicillin	Amoxicillin	Augmentine	Cephalothin	Cefepime	Cefoxitin	Neomicin	Gentamicin	Streptomycin	Apramycin	Spectinomycin	Erythromycin	Tylosin	Spiramycin	Clindamycin	Lincomycin	Chloramphenicol	Florfenicol	Tetracycline	Oxytetracycline	Chlortetracycline	Doxycycline	Cotrimoxazole	Enrofloxacin	Norfloxacin	Ciprofloxacin	Pefloxacin	Colistin	Bacitracin	Rifampicin	Flavomycin	Avilamycin	Naransin	Salinomycin	Lasalocid	Monensin	Maduramycin	Virginiamycin	Metronidazole	Vancomycin
1	Martel et al. (2004)	44			0											0			63.3				65.9	65.9										0	0	0	0	0	0	0
2	Silva et al. (2009)	55	0																3.6			41.8										49.1			0	0			0
3	Slavic et al. (2011)	150	0												1.3			0.5			0	70.7										63									19.3	0.7
4	Park et al (2015)	17	0	0		0	0	0	0	100	100	100	100		17.5			70		0	0					2.5					100	7.5
5	Johansson et al. (2004)	102		0											100								38.3									6			100	0					3		0
6	Osman et al. (2013)	125		7	7					93	100	100		50	100		100		100	46	2		71		98	98	82	67	58	94	94		34
7	Gholamiandehkordi et al. (2009)	71		0											0	0			61.5		0	66.6					0					0
	Median		0	0	3.5	0	0	0	0	96.5	100	100	100	50	17.5	0	100	35.3	62.4	23	0	66.6	65.9	65.9	98	50.2	41	67	58	94		7.5		0	0	0	0	0	0	0	11.2	0.7	0
	1st IQR			0											0.65				32.6		0	41.8	38.3									3
	3rd IQR			3.5											100				81.6		1	70.7	71									56
MIC50 DATA
	Martel et al. (2004)	44			0.06											0.25			2				2	0.25										64	0.25	0.06	0.12	0.06	0.25	2
	Silva et al. (2009)	55	0.25																1			8										8			0.25	0.25			0.25
	Slavic et al. (2011)	100	0.06				2								2			0.5			1	8										128					0.5		1		1	2
	Slavic et al. (2011)	50	0.06				4								2			1			1	8										128					0.5		1		0.5	1
	Johansson et al. (2004)	102		0.5											8								0.5									1			2	0.25					0.5		1
	Gholamiandehkordi et al (2009)	71		0.06											2	0.5			1		1	1					0.12					1
	Median		0.06	0.28	0.06		3								2	0.375		0.75	1		1	8	1.25	0.25			0.12					8		64	0.25	0.25	0.5	0.06	0.625	2	0.5	1.5	1
	1st IQR														2							4.5										1			0.25	0.06	0.12		0.25
	3rd IQR														5							8										128			2	0.25	0.5		1

## Sheet: Mannheimia haemolytica
DISC SENSITIVITY TEST PREVALENCE DATA			Beta-lactams			Aminoglycosides			Macrolides		Tetracyclines	Sulfonamides		Quinolones
Study	Author (Year)	No. isolates	Penicillin	Ampicillin	Ceftiofur	Gentamicin	Amikacin	Spectinomycin	Erythromycin	Clindamycin	Tetracycline	Sulfadimethoxine	Cotrimoxazole	Enrofloxacin
1	Malik et al. (2005)	92	92.4	5.4	0	1.1	0	73.9	100	100	93.5	85.4	0.9	1.3

## Sheet: Gallibacterium
DISC SENSITIVITY TEST PREVALENCE DATA			Beta-lactams			Aminoglycosides				Macrolides			Phenicols	Tetracyclines			Sulfonamides			Quinolones
Study	Author (Year)	No. isolates	Penicillin	Amoxicillin	Ceftiofur	Neomycin	Gentamicin	Streptomycin	Spectinomycin	Erythromycin	Tylosin	Clindamycin	Florfenicol	Tetracycline	Oxytetracycline	Doxycycline	Sulfadimethoxine	Sulfathiazole	Cotrimoxazole	Enrofloxacin
1	Jones et al. (2013)	291	70	36	3	14	4	21	90	43	100	97	2	90	94	80	43	10	17	4

## Sheet: Bordetella avium
DISC SENSITIVITY TEST PREVALENCE DATA			Beta-lactams									Aminoglycosides				Macrolides			Phenicols		Tetracyclines			Sulphonamides		Quinolones						Polymyxins	Monobactams
Study	Author (Year)	No. isolates	Ampicillin	Penicillin	Amoxicillin	CTX	Ceftriaxone	Ceftiofur	Ticarcillin	Carbenicillin	Imipenem	Gentamicin	Tobramycin	Neomycin	Spectinomycin	Erythromycin	Lincomycin	Tlmicosin	Chloramphenicol	Florfenicol	Tetracycline	Oxytetracycline	Doxycycline	Cotrimoxazole	Sulfonamides (unspecified type)	Nalidixic acid	Ciprofloxacin	Enrofloxacin	Norfloxacin	Lomefloxacin	Levofloxacin	Colistin	Aztreonam
1	Malik et al. (2005)	4	0									0		0		100					0			0
2	Szabo et al. (2015)	34	47.3	100	15.8			100				0			0	90	100	5.2	73.7			10.5	0	15.8	0	73.7	31.6	100				0
3	Beach et al. (2012)	12	58.3			16.7	50		25	8.3	8.3		8.3						25.5		16.7			25			33			33.3	8.3		100
4	Grespan et al. (2012)	10	0	0	0			0								0	100			0	40			0			0	0	0
	Median		23.6	50	7.9	16.7	50	50	25	8.3	8.3	0	8.3	0	0	90	100	5.2	49.6	0	16.7	10.5	0	7.9	0	73.7	31.6	50	0
	1st IQR		0													0					0			0			0
	3rd IQR		52.8													100					40			20.4			33
MIC50
Szabo et al (2015)	34				0.12											16							0.06

## Sheet: Ornithobacterium
		Beta-lactams					Aminoglycosides		Macrolides						Phenicols	Tetracyclines		Sulphonamides			Quinolones				Polymyxins	Pleuromutilins
Study	Author (Year)	No. isolates	Penicillin	Ampicillin	Amoxicillin	Ceftiofur	Gentamicin	Spectinomycin	Erythromycin	Tylosin	Tilmicosin	Clindamycin	Spiramycin	Lincomycin	Chloramphenicol	Tetracycline	Doxycycline	Sulphadimethoxine	Sulfachloropyridazine	Cotrimoxazole	Nalidixic acid	Ciprofloxacin	Enrofloxacin	Flumequine	Colistin	Tiamulin
1	Szabo et al. (2015)	36		40	40	63.3	100	0	66.7		13.3			70	0	20	30			25	100	0	16.7		76.7
2	Malik et al. (2003)	124	33.9	11.3		50	86.3	18.2	0.8			0				21		99.2	40	96.8			50
3	Devriese et al. (2010)	45		100		100				97.8	95.5		96	100			80						95.6	93.3		0
4	Van Veen et al. (2001)	395			63.2											60.9				89.3			91.6
	Median		33.9	40	51.6	63	93.1	9.1	33.8	98	54.4	0	96	85		21	55	99.2	40	89	100	0	70.8	93.3
	1st IQR			11.3		50										20							33.4
	3rd IQR			100		100										61							93.6
MIC50 DATA
3	Devriese et al. (2010)			4		16				32	>64		>64	>64			16						2	32		≤0.12
1	Szabo et al. (2015)				4					4							4

## Sheet: Mycoplasma
MIC50 data	MIC50 DATA		Aminoglycosides		Macrolides					Pleuromutilins	Phenicols		Quinolones		Tetracyclins
Study	Author (Year)	No. isolates	Gentamicin	Spectinomycin	Erythromycin	Tlmicosin	Lincomycin	Tylosin	Josamycin	Tiamulin	Florfenicol	Thiamphenicol	Ciprofloxacin	Enrofloxacin	Oxytetracycline	Chlortetracycline	Doxycycline
1	Gerchman et al. (2008)	88												0.5
2	Gharaibeh et al. (2011)	22	4	0.5	<0.031	<0.031		<0.031		<0.031	1	1	<0.031	<0.031	0.062	1	<0.031
3	Gharaibeh et al. (2011)	7	4	0.5	>64	2		0.125		<0.031	0.5	1	2	2	2	4	0.062
4	Lysnyasky et al. (2012)	43												0.16
5	Pakpinjo et al. (2007)	20			8.8	1.93	2.5	0.33	7.25	0.1				2.46	0.4	2.73	0.2
	Median				8.8			0.125		0.015				1.48		2.73	0.062
	1st IQR				0.05			0.015		0.015				0.26		1	0.015
	3rd IQR				128			0.33		0.1				11.31		4	0.2
